# Supplementary material for: An In Vitro Model for Acute Myeloid Leukemia Relapse Using the SORE6 Reporter
Source: Int J Mol Sci. 2023 Dec 29;25(1):496. doi: 10.3390/ijms25010496 (PMC10779023; doi:10.3390/ijms25010496)
Supplement: Supplementary file 1 [file ijms-25-00496-s001.zip]

Archive with 1 entries (1 files):
- ijms-2699775-supplementary.pdf
